# Supplementary material for: Frequent Occurrence of Simultaneous Infection with Multiple Rotaviruses in Swiss Pigs
Source: Viruses. 2022 May 23;14(5):1117. doi: 10.3390/v14051117 (PMC9147839; doi:10.3390/v14051117)
Supplement: Supplementary file 1 [file viruses-14-01117-s001.zip]

Archive with 3 entries (3 files):
- Supplementary Table_S1_accessions.xlsx
- Supplementary Table_S2_NGS-samples.xlsx
- viruses-1700268-supplementary.pdf
