# Supplementary material for: Frequent Occurrence of Simultaneous Infection with Multiple Rotaviruses in Swiss Pigs
Source: Viruses. 2022 May 23;14(5):1117. doi: 10.3390/v14051117 (PMC9147839; doi:10.3390/v14051117)
Supplement: Supplementary file 1 [file viruses-14-01117-s001.zip › Supplementary Table_S1_accessions.xlsx]

## Sheet: Tabelle1
RVA/pig-wt/CHE/SS3/2020/G5G9P[13]		RVA/pig-wt/CHE/SS4/2020/G9P[13]		RVA/pig-wt/CHE/SS4/2020/G9P[13]		RVA/pig-wt/CHE/S19-1115/2019/G4P[6]		RVA/pig-wt/CHE/S18-1463/2018/G9P[32]		RVA/pig-wt/CHE/S18-1097/2018/G5G3P[6]P[7]P[13]P[32]		RVA/pig-wt/CHE/S20-0073/2020/G5G9P[13]		RVA/pig-wt/CHE/S18-1093/2018/G5G9G11P[6]P[7]P[13]
SS3_NSP1	OM982707	SS4_NSP1	OM982719	S19-1115_NSP1	OM982730	S19-1116_NSP1	OM982741	S18-1463_NSP1	OM982752	S18-1097_NSP1a	OM982763	S20-0073_NSP1a	OM982780	S18-1093_NSP1a	OM982798
SS3_NSP2	OM982708	SS4_NSP2	OM982720	S19-1115_NSP2	OM982731	S19-1116_NSP2	OM982742	S18-1463_NSP2	OM982753	S18-1097_NSP1b	OM982764	S20-0073_NSP1b	OM982781	S18-1093_NSP1b	OM982799
SS3_NSP3	OM982709	SS4_NSP3	OM982721	S19-1115_NSP3	OM982732	S19-1116_NSP3	OM982743	S18-1463_NSP3	OM982754	S18-1097_NSP2	OM982765	S20-0073_NSP2a	OM982782	S18-1093_NSP1c	OM982800
SS3_NSP4	OM982710	SS4_NSP4	OM982722	S19-1115_NSP4	OM982733	S19-1116_NSP4	OM982744	S18-1463_NSP4	OM982755	S18-1097_NSP3	OM982766	S20-0073_NSP2b	OM982783	S18-1093_NSP2	OM982801
SS3_NSP5	OM982711	SS4_NSP5	OM982723	S19-1115_NSP5	OM982734	S19-1116_NSP5	OM982745	S18-1463_NSP5	OM982756	S18-1097_NSP4	OM982767	S20-0073_NSP2c	OM982784	S18-1093_NSP3a	OM982802
SS3_VP1	OM982712	SS4_VP1	OM982724	S19-1115_VP1	OM982735	S19-1116_VP1	OM982746	S18-1463_VP1	OM982757	S18-1097_NSP5	OM982768	S20-0073_NSP3a	OM982785	S18-1093_NSP3b	OM982803
SS3_VP2	OM982713	SS4_VP2	OM982725	S19-1115_VP2	OM982736	S19-1116_VP2	OM982747	S18-1463_VP2	OM982758	S18-1097_VP1	OM982769	S20-0073_NSP3b	OM982786	S18-1093_NSP3c	OM982804
SS3_VP3	OM982714	SS4_VP3	OM982726	S19-1115_VP3	OM982737	S19-1116_VP3	OM982748	S18-1463_VP3	OM982759	S18-1097_VP2	OM982770	S20-0073_NSP4	OM982787	S18-1093_NSP3d	OM982805
SS3_VP4	OM982715	SS4_VP4	OM982727	S19-1115_VP4	OM982738	S19-1116_VP4	OM982749	S18-1463_VP4	OM982760	S18-1097_VP3	OM982771	S20-0073_NSP5	OM982788	S18-1093_NSP4a	OM982806
SS3_VP6	OM982716	SS4_VP6	OM982728	S19-1115_VP6	OM982739	S19-1116_VP6	OM982750	S18-1463_VP6	OM982761	S18-1097_VP4a	OM982772	S20-0073_VP1a	OM982789	S18-1093_NSP4b	OM982807
SS3_VP7a	OM982717	SS4_VP7	OM982729	S19-1115_VP7	OM982740	S19-1116_VP7	OM982751	S18-1463_VP7	OM982762	S18-1097_VP4b	OM982773	S20-0073_VP1b	OM982790	S18-1093_NSP5	OM982808
SS3_VP7b	OM982718									S18-1097_VP4c	OM982774	S20-0073_VP2	OM982791	S18-1093_VP1a	OM982809
										S18-1097_VP4d	OM982775	S20-0073_VP3	OM982792	S18-1093_VP1b	OM982810
										S18-1097_VP6a	OM982776	S20-0073_VP4	OM982793	S18-1093_VP2a	OM982811
										S18-1097_VP6b	OM982777	S20-0073_VP6a	OM982794	S18-1093_VP2b	OM982812
										S18-1097_VP7a	OM982778	S20-0073_VP6b	OM982795	S18-1093_VP3	OM982813
										S18-1097_VP7b	OM982779	S20-0073_VP7a	OM982796	S18-1093_VP4a	OM982814
												S20-0073_VP7b	OM982797	S18-1093_VP4b	OM982815
														S18-1093_VP4c	OM982816
														S18-1093_VP6a	OM982817
														S18-1093_VP6b	OM982818
														S18-1093_VP6c	OM982819
														S18-1093_VP7a	OM982820
														S18-1093_VP7b	OM982821
														S18-1093_VP7c	OM982822
