# Supplementary material for: Frequent Occurrence of Simultaneous Infection with Multiple Rotaviruses in Swiss Pigs
Source: Viruses. 2022 May 23;14(5):1117. doi: 10.3390/v14051117 (PMC9147839; doi:10.3390/v14051117)
Supplement: Supplementary file 1 [file viruses-14-01117-s001.zip › Supplementary Table_S2_NGS-samples.xlsx]

## Sheet: Tabelle1
ID Genbank	Sample ID	accession no.	NGS raw data BioSample accession no.	RVA Ct value	age (weeks)	diarrhea	villi shortening	wasting	RV species present (RT-qPCR)	presumed number of RVA strains present	NSP1_genotype	NSP1_%coverageCDS	NSP2_genotype	NSP2_%coverageCDS	NSP3_genotype	NSP3_%coverageCDS	NSP4_genotype	NSP4_%coverageCDS	NSP5_genotype	NSP5_%coverageCDS	VP1_genotype	VP1_%coverageCDS	VP2_genotype	VP2_%coverageCDS	VP3_genotype	VP3_%coverageCDS	VP4_genotype	VP4_%coverageCDS	VP6_genotype	VP6_%coverageCDS	VP7_genotype	VP7_%coverageCDS	matched reads (reassembly to final seqs)	total reads	relative matched read no.
RVA/pig-wt/CHE/SS3/2020/G5G9P[13]	SS3	OM982707-OM982718	SAMN26634154	13.457	mixed	yes	unknown	unknown	ABC	2	A8	100	N1	100	T7	100	E1	100	H1	100	R1	100	C1	100	M1	100	P13	100	I5	100	G9+G5	100	222754	8399660	2.65194
RVA/pig-wt/CHE/SS4/2020/G9P[13]	SS4	OM982719-OM982729	SAMN26634155	16.466	mixed	yes	unknown	unknown	ABC	1	A8	100	N1	100	T7	100	E1	100	H1	100	R1	100	C1	100	M1	100	P13	100	I5	100	G9	100	23906	19146738	0.124857
RVA/pig-wt/CHE/S19-1115/2019/G4P[6]	S19-1115	OM982730-OM982740	SAMN26634156	29.097	6	yes	moderate	yes	AC	1	A8	100	N1	100	T7	100	E1	100	H1	100	R1	100	C1	100	M1	100	P6	98.7	I5	100	G4	100	13434	16135376	0.0832581
RVA/pig-wt/CHE/S19-1116/2019/G4P[6]	S19-1116	OM982741-OM982751	SAMN26634157	15.597	6	yes	mild	yes	ABC	1	A8	100	N1	100	T7	100	E1	100	H1	100	R1	100	C1	100	M1	100	P6	98.7	I5	100	G4	100	15817	18435430	0.0857968
RVA/pig-wt/CHE/S18-1463/2018/G9P[32]	S18-1463	OM982752-OM982762	SAMN26634158	25.287	12	yes	moderate	yes	AC	1	A8	100	N1	100	T1	100	E9	100	H1	100	R1	100	C1	100	M1	100	P32	96.9	I5	100	G9	100	24961	18212742	0.137052
RVA/pig-wt/CHE/S18-1097/2018/G5G3P[6]P[7]P[13]P[32]	S18-1097	OM982763-OM982779	SAMN26634159	15.334	5	yes	severe	yes	ABC	4	2x A8	100	1x N1	100	1x T7	100	1x E1	100	1x H1	100	1x R1	100	1x C1	100	1x M1	100	P7, 32, 13, P6	99, 96.7, 100, 100	2x I5	100	G5+G3	100	2172174	25441132	8.53804
RVA/pig-wt/CHE/S20-0073/2020/G5G9P[13]	S20-0073	OM982780-OM982797	SAMN26634160	17.613	6	yes	moderate	yes	ABC	3	2x A8	100	3x N1	100	T7 + T1	100	1x E9	100	1x H1	100	2x R1	100	1x C1	100	1x M1	100	1x P13	100	2x I5	100	G5+G9	100	331940	17655906	1.88005
RVA/pig-wt/CHE/S18-1093/2018/G5G9G11P[6]P[7]P[13]	S18-1093	OM982798-OM982822	SAMN26634161	28.738	6	yes	severe	yes	ABC	4	3x A8	88.4, 100, 72.3	N1	100	4x T7	69.5, 89.1, 70.4, 82.6	2x E1	100	H1	100	2x R1	100	2x C1	100	1x M1	60.9	P6, 7, 13	97.0, 86.5, 100	3x I5	85.7, 87.9, 87.9	G5, 9, 11	100, 95.8, 100	262970	14630076	1.79746
